# Supplementary material for: Effects of planted pollinator habitat on pathogen prevalence and interspecific detection between bee species
Source: Sci Rep. 2022 May 12;12:7806. doi: 10.1038/s41598-022-11734-3 (PMC9098541; doi:10.1038/s41598-022-11734-3)
Supplement: Supplementary file 2 — Supplementary Information 2. [file 41598_2022_11734_MOESM2_ESM.xlsx]

## Sheet: Sheet1
Supplemental Table 2. Details on collection dates (Year 2: 2018), sample size, and location for each bee species. The number next to each city location corresponds to the number on the map (Figure 1).
	Location	1. Whiteville, NC				2. Clayton, NC				4. Clinton, NC				6. Waynesville, NC				7. Mills River, NC				8. Oxford, NC				9. Lewiston-Woodville, NC				10. Salisbury, NC				11. Jackson Springs, NC				15. Reidsville, NC				16. Kinston, NC				19. Raleigh, NC
	Sample Period	Spring	Early Summer	Late Summer	Fall	Spring	Early Summer	Late Summer	Fall	Spring	Early Summer	Late Summer	Fall	Spring	Early Summer	Late Summer	Fall	Spring	Early Summer	Late Summer	Fall	Spring	Early Summer	Late Summer	Fall	Spring	Early Summer	Late Summer	Fall	Spring	Early Summer	Late Summer	Fall	Spring	Early Summer	Late Summer	Fall	Spring	Early Summer	Late Summer	Fall	Spring	Early Summer	Late Summer	Fall	Spring	Early Summer	Late Summer	Fall
	Date	2018-06-27	2018-07-24	2018-08-21	.	2018-06-05	2018-07-02	2018-08-01	2018-08-31	2018-05-02	2018-06-05	2018-07-02	2018-08-01	2018-06-13	2018-07-18	2018-08-15	2018-09-21	2018-06-13	2018-07-18	2018-08-15	2018-09-21	2018-06-15	2018-07-06	2018-08-05	2018-08-27	2018-06-28	2018-08-02	2018-09-03	2018-10-04	2018-07-12	2018-08-10	2018-09-08	2018-10-12	2018-05-22	2018-06-30	2018-07-23	2018-08-20	2018-06-18	2018-07-17	2018-08-14	2018-09-30	2018-07-11	2018-08-13	2018-10-10	2018-10-05	2018-06-15	2018-07-16	2018-08-16	2018-09-11
Bee Species	A. mellifera	3	0	0	.	0	0	0	0	10	0	1	1	2	1	3	8	3	4	2	0	0	0	0	0	2	1	2	2	0	0	0	0	8	0	0	12	1	0	0	0	0	0	0	0	9	3	1	0
	B. impatiens	3	0	0	.	3	0	1	0	0	2	1	0	0	0	0	0	2	0	0	2	0	0	0	1	0	0	0	2	0	0	0	5	0	0	0	6	0	0	0	0	3	0	6	1	0	7	0	0
	B. pensylvanicus	0	0	0	.	0	0	0	0	0	1	2	1	0	0	0	0	0	0	0	1	0	0	0	0	0	0	0	5	0	0	0	0	0	0	0	0	0	0	0	0	0	1	0	0	0	0	0	0
	H. poeyi/ligatus	2	3	2	0	5	0	3	1	0	5	0	5	0	0	4	0	0	5	5	2	5	0	5	5	5	5	5	5	5	5	5	5	0	5	5	0	5	5	0	0	5	5	5	2	0	5	0	4
	M. xylocopoides	2	0	0	.	0	0	0	0	0	0	0	0	0	0	0	0	0	0	0	0	0	0	0	0	0	0	0	0	0	0	0	0	0	0	0	0	0	0	0	0	0	0	0	0	0	0	0	0
	S. obliqua	1	0	0	.	0	0	0	0	0	0	2	5	0	0	0	0	0	0	0	0	0	0	0	0	2	0	0	0	1	1	0	0	0	0	0	0	0	0	0	0	0	0	0	0	0	0	0	0
	X. micans	0	0	0	.	0	0	0	0	0	0	0	0	0	0	0	0	0	0	0	0	0	0	0	0	0	0	0	0	0	0	0	0	1	0	0	0	0	0	0	0	0	0	0	0	0	0	0	0
	X. virginica	0	0	0	.	0	0	0	0	0	1	0	0	0	0	0	0	0	0	0	0	1	0	0	0	0	0	0	3	0	0	0	1	1	0	0	0	1	0	0	0	0	0	2	2	0	1	0	0
